# Supplementary material for: Accelerated identification of disease-causing variants with ultra-rapid nanopore genome sequencing
Source: Nat Biotechnol. 2022 Mar 28;40(7):1035–41. doi: 10.1038/s41587-022-01221-5 (PMC9287171; doi:10.1038/s41587-022-01221-5)
Supplement: Source Data Fig. 2 — Statistical data. [file 41587_2022_1221_MOESM3_ESM.xlsx]

## Sheet: Sheet1
	Figure 2a
		Region	Variant Type	Sample Type	Precision	Recall	F1-Score
		All Regions	SNP	Barcoded	0.998349	0.996559	0.997453
				Non Barcoded	0.998342	0.996636	0.997489
			INDEL	Barcoded	0.918227	0.619228	0.739653
				Non Barcoded	0.921111	0.607713	0.73229
		Exons	SNP	Barcoded	0.998415	0.994858	0.996633
				Non Barcoded	0.998621	0.996184	0.997401
			INDEL	Barcoded	0.931965	0.65789	0.771304
				Non Barcoded	0.935076	0.646425	0.764409
	Figure 2b
		Variant Type	Standard Pipeline	Ultra-Rapid pipeline
		ClinVar (P/LP)	15	5
		HGMD annotation (DM/DM?)	24	5
		Target List	12	11
		Recessive inheritance	89	5
		Deleterious protein impact	7	5
		Total	147	31
